# Supplementary material for: Practical Implications of the Update to the 2015 Japan Standard Population: Mortality Archive From 1950 to 2020 in Japan
Source: J Epidemiol. 2023 Jul 5;33(7):372–80. doi: 10.2188/jea.JE20220302 (PMC10257988; doi:10.2188/jea.JE20220302)
Supplement: Supplementary file 1 [file je-33-372-s001.zip]

Archive with 2 entries (2 files):
- JE20220302_eMaterials/@JE20220302_eFigure_acceped_33-5-clean.pdf
- JE20220302_eMaterials/@JE20220302_eTable_acceped_33-5-clean.xlsx
