# Supplementary material for: Practical Implications of the Update to the 2015 Japan Standard Population: Mortality Archive From 1950 to 2020 in Japan
Source: J Epidemiol. 2023 Jul 5;33(7):372–80. doi: 10.2188/jea.JE20220302 (PMC10257988; doi:10.2188/jea.JE20220302)
Supplement: Supplementary file 1 [file je-33-372-s001.zip › JE20220302_eMaterials/@JE20220302_eTable_acceped_33-5-clean.xlsx]

## Sheet: eTable 1_2015JSP
eTable 1. Trends in all-cause and cause-specific age-standardized mortality rate calculated using the 2015 Japanese Standard population, 1950–2020 (per 100,000 persons)
Simple cause of death classification*		-	01200	02100	04100	09100	09200	09300	10200	11300	18100	20100	20200
性	年	全死因	結核	悪性新生物	糖尿病	高血圧性疾患	心疾患（高血圧性を除く）	脳血管疾患	肺炎	肝疾患	老衰	不慮の事故	自殺
Sex	Year	All-cause	Tuberculosis	Malignant neoplasms	Diabetes	Hypertension	Heart diseases	Cerebrovascular diseases	Pneumonia & Bronchitis	Liver disease	Senility	Accidents	Suicide
Both	1950	3648.34	160.626	228.019	6.6387	89.4391	237.069	516.757	114.687	31.0235	981.675	50.8869	42.4824
Both	1951	3469.05	130.803	231.462	6.93102	73.8427	238.059	596.648	102.766	31.8567	981.14	48.6405	37.0719
Both	1952	3331.28	105.614	240.345	6.67723	71.925	238.458	604.578	105.717	35.0386	951.118	46.6383	36.2226
Both	1953	3552.68	94.7032	243.675	6.92653	73.8302	266.481	614.59	141.748	39.4737	1039.45	54.3141	37.0865
Both	1954	3176.14	91.8814	249.772	6.80167	65.0532	241.508	597.541	101.527	42.2592	914.5	54.5207	38.6204
Both	1955	3077.72	82.1054	257.837	7.35556	61.3097	251.25	608.254	98.0813	42.6157	855.409	52.457	40.9736
Both	1956	3316.25	80.737	266.239	8.32027	67.2172	278.247	661.065	102.488	45.929	961.285	55.4572	40.6767
Both	1957	3493.6	81.4765	265.69	8.6827	68.4133	318.563	664.922	150.114	46.0572	991.21	57.3111	39.2658
Both	1958	3008.47	71.0171	279.933	8.95567	73.379	292.401	652.947	115.83	45.6259	678.275	61.4357	39.9923
Both	1959	3026.75	67.2341	287.366	9.1215	77.3929	309.506	676.289	112.488	45.4049	684.027	68.9679	37.1754
Both	1960	3173.75	68.0576	291.85	9.99344	83.8593	342.129	706.658	137.149	49.0354	696.047	67.7499	33.7374
Both	1961	3106.52	61.135	294.485	10.9561	89.8052	345.59	722.913	117.982	47.5169	681.125	70.7511	32.302
Both	1962	3199.69	62.6612	293.462	12.3156	96.4568	368.764	739.702	142.942	46.2731	669.579	65.9996	30.2391
Both	1963	2876.07	53.372	296.902	12.381	94.1258	338.542	737.879	97.7138	45.9385	568	67.2031	28.041
Both	1964	2856.45	53.6578	299.677	14.2846	97.7921	335.587	745.64	102.435	44.4588	540.636	68.4484	27.8293
Both	1965	2998.12	53.3813	302.714	15.578	99.9745	370.727	764.205	133.29	42.7693	557.56	69.9978	27.9079
Both	1966	2764.83	48.257	304.852	17.756	95.7412	339.216	750.306	100.278	41.4843	488.244	72.6907	27.3752
Both	1967	2729.25	44.5259	306.72	18.6813	94.4205	355.527	740.998	103.916	40.6649	462.409	71.8868	25.9213
Both	1968	2738.29	43.246	309.335	18.9863	94.3707	380.443	739.083	115.723	41.6024	421.691	68.0736	26.5584
Both	1969	2674.23	41.0769	313.4	20.6717	87.6946	386.012	736.313	109.254	42.7448	392.348	70.9991	26.2973
Both	1970	2729.94	39.3327	308.325	21.6297	91.0471	409.716	744.49	118.135	43.8613	405.846	72.2574	27.1334
Both	1971	2517.27	34.0458	308.426	21.4418	86.6717	377.306	706.086	100.061	42.1381	351.843	68.4293	26.5392
Both	1972	2445.22	31.2475	312.573	21.7447	85.9071	375.996	689.382	97.9854	40.6608	314.93	67.6706	28.6835
Both	1973	2535.17	29.7883	316.043	22.2699	92.4937	408.981	702.122	115.762	41.0651	318.503	64.8176	29.5193
Both	1974	2499.52	27.9622	316.396	23.9292	98.2382	420.418	680.231	120.709	40.9986	299.734	58.7728	29.3808
Both	1975	2376.95	25.3842	309.664	23.1894	93.6477	407.089	644.38	125.598	39.8369	264.785	55.213	28.8942
Both	1976	2336.96	22.6485	313.645	23.4414	90.7716	417.692	625.519	126.789	38.676	251.499	50.8341	27.6418
Both	1977	2190.8	20.1573	316.7	23.8622	86.6973	397.958	590.561	108.087	37.4399	227.891	47.608	27.637
Both	1978	2142.37	19.0979	318.976	23.6452	80.6939	394.851	563.467	111.74	37.4832	215.341	47.2036	26.9198
Both	1979	2035.97	14.5108	325.177	18.6367	68.4056	377.308	513.422	104.427	35.5302	213.221	46.8383	27.3168
Both	1980	2107.08	13.6555	327.95	19.8024	66.2072	408.722	512.623	123.136	35.4209	222.964	46.6986	26.5963
Both	1981	2023.82	11.9035	330.517	18.894	61.7367	402.969	483.224	123.642	34.4283	195.312	45.4218	25.2562
Both	1982	1896.33	10.8836	328.908	19.0207	52.6609	382.246	432.762	120.989	32.8193	168.195	44.0032	25.0999
Both	1983	1916.32	10.5896	332.252	18.7495	50.4749	388.996	415.46	134.773	32.1958	170.655	44.4921	29.6043
Both	1984	1843.31	9.64522	335.811	19.5383	47.3143	386.933	385.751	124.068	31.8378	157.649	43.1138	28.6869
Both	1985	1806.8	9.01764	336.907	18.6481	43.9436	384.559	358.675	138.543	31.5892	144.28	41.9912	27.0276
Both	1986	1733.97	7.814	334.232	18.1469	38.8471	374.255	329.738	140.75	30.4769	131.358	40.7365	29.1275
Both	1987	1659.77	7.34006	338.228	17.6647	34.0037	361.127	303.564	139.229	29.2667	116.357	38.81	26.6973
Both	1988	1706.43	6.87797	339.906	18.148	31.1855	382.667	306.437	155.267	29.0381	115.001	41.0219	25.7591
Both	1989	1628.06	6.09605	341.897	16.6759	26.9643	365.051	276.408	154.13	28.245	98.8231	40.7296	23.6542
Both	1990	1644.13	6.21188	339.556	16.8304	25.6729	372.917	268.8	170.846	27.3303	94.7129	41.8818	22.1752
Both	1991	1591.43	5.42923	339.024	16.228	24.1797	363.415	250.108	167.61	26.8793	85.0131	42.8801	21.2067
Both	1992	1571.4	5.31301	341.089	16.1129	21.7396	361.12	237.526	167.755	26.5515	80.0602	44.8918	21.5867
Both	1993	1551.97	4.9917	336.558	16.4557	19.9287	355.21	229.148	174.942	25.4105	73.8687	44.8377	20.4765
Both	1994	1489.62	4.69393	340.409	17.0655	18.1955	297.797	224.712	174.098	24.1282	70.7988	46.3137	20.2833
Both	1995	1510.74	4.66531	359.131	21.3548	17.6591	245.665	266.515	163.523	20.6577	61.7906	57.1554	20.4303
Both	1996	1402.17	4.05858	358.619	18.6783	15.008	233.278	242.831	138.183	19.3315	56.2179	49.0352	20.6729
Both	1997	1373.63	3.83551	353.565	17.3079	13.3657	226.666	229.475	146.129	18.8877	53.4002	47.4143	21.5224
Both	1998	1345.78	3.75932	354.296	16.9208	12.3966	221.367	217.016	140.574	17.9052	49.2561	46.7774	28.1498
Both	1999	1370.35	3.8724	354.068	16.7123	11.6429	225.146	210.084	157.695	17.9933	49.5415	47.2929	27.3363
Both	2000	1277.86	3.44879	347.635	15.3783	10.0554	208.348	190.05	137.939	16.9422	42.7095	45.1426	25.9313
Both	2001	1239.49	3.13637	343.413	14.6809	9.08529	200.899	180.878	128.789	16.2544	41.7034	43.9738	24.9354
Both	2002	1204.34	2.81681	338.11	14.7845	8.2039	197.365	170.317	124.803	15.5279	39.2533	41.9438	25.0635
Both	2003	1200.4	2.7403	334.304	14.5935	7.73631	198.367	165.427	129.055	15.4921	37.6106	41.1709	26.4208
Both	2004	1172.35	2.66461	336.085	13.8647	7.4489	190.64	155.142	123.595	15.3925	35.9209	39.5612	24.736
Both	2005	1186.62	2.52494	331.09	14.3915	7.20354	197.32	151.95	131.189	15.559	36.3757	40.151	24.7062
Both	2006	1144.93	2.39873	325.813	13.9565	6.79727	189.613	140.553	124.772	15.1614	35.6914	37.6161	24.195
Both	2007	1128.32	2.25392	323.558	13.9125	6.8351	184.938	133.491	121.786	14.7983	36.9175	36.5542	24.9363
Both	2008	1126.03	2.23154	321.399	13.9962	6.62541	184.669	128.643	121.84	14.611	40.6603	35.8629	24.2687
Both	2009	1089.77	2.09112	314.948	13.1371	6.32466	177.117	119.296	113.406	14.1051	41.2439	34.6698	24.5849
Both	2010	1115.88	2.01575	316.033	13.2162	6.67945	180.825	117.181	116.81	14.0348	47.4962	36.6935	23.5217
Both	2011	1131.24	1.98264	312.406	13.0885	6.64388	179.575	113.571	117.394	14.045	51.7546	50.8194	22.991
Both	2012	1101.06	1.87464	308.011	12.5518	6.58996	176.705	107.622	111.754	13.4164	57.1566	35.2168	21.0842
Both	2013	1079.09	1.78099	304.383	11.6401	6.25683	169.059	101.354	106.622	13.1865	62.6157	33.1255	20.7825
Both	2014	1052.61	1.74187	300.71	11.2459	5.8336	163.877	94.7339	99.9567	12.8118	64.661	31.9614	19.4726
Both	2015	1043.7	1.58662	297.283	10.7358	5.50073	159.224	90.6531	98.3736	12.6157	70.3193	30.7931	18.4077
Both	2016	1025.79	1.47531	293.685	10.5693	5.36278	155.238	85.5914	93.1137	12.5578	72.6816	30.0801	16.7495
Both	2017	1018.68	1.73363	287.403	10.673	7.21818	155.012	83.2123	72.5873	13.3451	75.4344	30.8165	16.3065
Both	2018	1005.53	1.59999	281.879	10.5781	6.96925	152.477	79.5032	68.3454	13.3893	77.2945	30.7543	15.9646
Both	2019	992.569	1.46807	278.893	10.104	6.73674	147.807	76.2648	66.7029	13.2585	81.8687	28.5723	15.5262
Both	2020	968.435	1.31	276.758	9.98888	6.89325	143.183	72.3586	53.5486	13.5225	85.8115	27.3353	16.2082
Male	1950	4225.24	197.301	266.951	7.34127	102.205	269.987	587.899	149.218	39.9948	1077.8	76.9281	55.0791
Male	1951	3907.35	162.671	268.498	7.663	79.1495	263.263	683.382	128.325	41.0808	1020.01	71.8874	46.1116
Male	1952	3811.42	133.87	284.475	6.89568	80.5167	269.002	696.819	134.787	44.8762	1006.73	70.4596	45.1448
Male	1953	4142.75	121.569	295.376	7.71572	86.4179	311.878	717.278	182.338	52.4811	1122.99	81.9267	48.2819
Male	1954	3712.41	122.071	302.559	7.25835	70.9131	292.12	697.197	128.682	54.1387	997.598	84.4963	49.6052
Male	1955	3611	109.471	311.664	8.24836	70.6635	294.245	713.978	127.353	56.4334	941.453	78.8418	51.9417
Male	1956	3860.43	109.671	323.125	8.74513	74.2486	324.613	773.038	128.326	61.5033	1037.92	83.4268	51.7133
Male	1957	4114.13	113.874	327.938	9.18512	79.0617	390.769	788.383	199.8	62.9098	1038.95	84.8513	48.8414
Male	1958	3539.68	100.351	347.131	9.54222	80.6612	349.592	768.831	150.468	60.7051	718.395	90.2972	51.3628
Male	1959	3585.2	97.2835	354.755	10.3677	86.3449	373.75	796.171	148.906	60.6823	734.561	98.8082	46.3958
Male	1960	3759.98	100.262	361.56	10.8184	93.206	409.405	834.786	180.314	67.0273	746.561	101.435	40.2972
Male	1961	3652.94	91.4756	367.886	11.4129	100.858	413.544	858.834	149.406	63.4528	708.698	103.958	38.9559
Male	1962	3819.88	96.0182	365.767	13.3532	106.894	451.545	884.312	187.956	63.5387	704.213	99.5047	36.7357
Male	1963	3408.61	80.7014	373.341	13.1393	104.243	400.093	882.947	125.962	61.9162	591.857	99.5034	34.8714
Male	1964	3386.92	83.6093	382.711	15.0126	106.965	405.271	892.231	129.452	61.1446	546.806	99.9181	33.0013
Male	1965	3560.81	84.3292	384.486	17.0547	111.918	440.357	915.101	175.822	58.7525	562.815	101.484	33.1486
Male	1966	3258.24	75.4082	390.201	20.0224	105.499	397.637	893.224	132.036	56.3184	478.137	106.366	32.4543
Male	1967	3220.69	71.5862	389.614	21.1318	103.088	421.407	882.328	131.084	57.6633	457.114	102.229	30.2884
Male	1968	3279.29	70.7852	400.489	21.8954	107.277	450.591	889.846	148.983	58.3608	422.985	99.8567	30.8262
Male	1969	3214.79	66.0609	407.199	23.6344	96.7708	458.539	892.435	141.023	59.7307	395.711	101.46	30.8758
Male	1970	3233.61	64.5006	400.866	24.5026	97.9785	481.612	894.367	150.083	61.7774	386.137	105.306	32.0474
Male	1971	3010.67	57.3574	400.833	24.577	91.387	448.863	851.575	129.686	61.345	341.608	98.4936	30.2358
Male	1972	2930.9	52.1598	412.086	24.924	91.1905	439.896	824.634	129.075	60.1361	304.849	97.3663	33.3999
Male	1973	3025.93	50.3576	418.23	25.3783	95.5748	482.239	829.345	149.423	60.2806	312.488	91.5709	34.5751
Male	1974	2961.02	46.4778	421.506	28.1226	99.1398	486.943	802.971	157.954	59.5909	282.381	83.5636	33.373
Male	1975	2835.63	43.387	411.761	26.2543	98.3594	474.33	759.699	165.229	57.1939	252.215	76.51	34.5527
Male	1976	2794.34	39.2736	421.218	26.1094	93.0352	486.477	730.668	169.985	58.209	241.835	70.1735	32.3876
Male	1977	2622.29	34.6791	426.885	26.8793	88.8718	465.774	680.482	144.718	55.9095	223.706	68.2578	33.8421
Male	1978	2581.05	32.8516	431.009	26.519	82.1872	463.979	658.594	152.438	55.7476	211.573	66.3381	32.8611
Male	1979	2460.37	25.4822	444.782	20.7693	70.05	446.606	594.072	143.884	53.0583	202.949	66.4211	33.7398
Male	1980	2567.31	24.2942	452.405	21.9598	67.3446	487.596	596.529	172.728	53.0451	216.548	65.9635	33.4305
Male	1981	2474.3	21.7832	457.949	19.697	62.1849	474.237	560.986	174.758	50.4389	193.025	64.1047	32.1881
Male	1982	2336.42	19.0579	458.532	21.2073	51.6805	454.554	502.882	171.183	48.1521	164.147	62.7336	32.0157
Male	1983	2368.6	18.883	467.748	20.2961	49.6966	461.336	481.974	192.053	47.4385	164.754	63.4453	40.425
Male	1984	2300.29	17.3829	474.347	21.2565	46.929	463.122	446.359	179.632	47.4314	158.109	62.5522	38.9719
Male	1985	2267.6	16.6031	478.342	20.3083	42.9622	463.304	413.377	199.901	46.47	143.795	61.17	36.2344
Male	1986	2190.65	14.4842	478.444	19.833	38.4311	450.137	377.858	204.738	44.6952	130.983	59.7853	38.4491
Male	1987	2116.13	13.3223	488.156	19.2095	32.7977	434.164	350.649	205.651	42.3154	117.623	56.549	35.051
Male	1988	2183.22	13.3486	490.284	19.8337	30.5787	458.923	352.382	231.932	41.996	116.598	59.3591	33.2801
Male	1989	2103.45	11.739	496.017	18.4117	26.1153	439.995	318.327	232.958	40.611	100.647	59.6523	30.149
Male	1990	2126.74	11.5515	493.39	18.6405	24.2878	446.173	310.856	256.628	39.2476	97.7469	60.4822	28.4628
Male	1991	2080.79	9.92933	496.23	18.2331	23.3368	439.353	288.949	256.261	37.8423	87.8823	62.9296	27.5377
Male	1992	2073.74	10.0989	501.115	18.3022	20.8981	438.898	277.871	259.035	38.068	82.3594	66.3867	29.173
Male	1993	2057.13	9.50067	495.224	18.7724	19.9947	433.851	266.176	270.001	35.7712	75.7608	66.079	28.1968
Male	1994	1989.74	8.79671	501.714	19.513	17.2377	366.961	262.098	270.359	34.6183	72.208	68.5371	28.4099
Male	1995	2044.32	8.56421	536.937	25.4257	17.2615	307.952	326.904	246.841	30.011	63.9903	81.2766	28.4008
Male	1996	1906.44	7.45765	536.493	21.911	14.7516	291.645	298.083	215.193	28.1324	58.3014	72.8635	29.0085
Male	1997	1884.45	7.11938	530.568	20.9682	13.521	284.827	284.537	228.248	27.698	55.602	70.6975	30.5692
Male	1998	1856.55	6.9503	532.508	20.5317	12.106	278.975	270.934	219.212	26.6544	51.201	69.9205	41.2291
Male	1999	1900.58	7.29937	532.479	20.1011	11.6611	281.269	264.312	247.697	26.9198	51.7659	71.1678	40.7863
Male	2000	1760.84	6.33036	519.18	18.8465	10.079	258.28	236.052	217.233	24.924	42.8122	67.3045	38.5391
Male	2001	1710.53	5.8122	511.031	17.9576	9.1254	249.289	226.757	204.703	23.858	41.6424	65.5844	37.399
Male	2002	1669.84	5.18232	504.484	18.2636	8.53142	247.253	213.747	199.846	22.7237	39.2139	62.3511	37.7865
Male	2003	1668.45	5.10009	498.524	17.7272	7.7684	248.471	209.13	206.063	22.7312	37.4288	60.8721	40.0789
Male	2004	1628.87	4.8119	499.855	17.2975	7.57319	238.235	195.975	199.996	22.5713	34.5506	58.5753	37.5797
Male	2005	1659.7	4.8	494.4	17.8	7.6	249.2	194.3	213.4	22.6	35.3	60	37.6
Male	2006	1592.2	4.4	483.5	17.6	7	238	179.2	200.2	22.2	33.9	55.9	36.3
Male	2007	1567.2	4.1	480.4	17.5	7.3	230.5	170.4	196.9	21.5	34.5	53.3	37.4
Male	2008	1566.9	4.2	476.2	17.7	7.1	231.9	164.7	196.9	21	38.6	52.6	36.2
Male	2009	1517.1	3.7	465.2	16.8	6.6	222.6	153.9	183.5	20.4	38.5	51.5	37.1
Male	2010	1564.6	3.7	469.4	17.1	7.2	228.9	153.7	191.9	20.4	44.6	54.3	35
Male	2011	1570.6	3.6	461.5	17	7.2	227.9	147.3	191.3	20.4	48.4	68.2	33.1
Male	2012	1528.8	3.3	453.3	16.4	7.3	224.6	139.7	182.1	19.6	54.2	51.6	30.9
Male	2013	1487.4	3	445.8	15.1	6.7	213.1	130.3	173.6	19.3	57.7	48.8	30.4
Male	2014	1449.7	3	438.4	14.8	6.4	208.7	121.7	162.3	18.4	60	46.7	28.2
Male	2015	1434.9	2.8	433	14.3	6.1	203.6	116	160.3	18.1	65.2	45.1	27
Male	2016	1409.4	2.6	424.4	14.2	6.2	199.9	110	152.6	18.2	67.5	44.2	24.3
Male	2017	1400.9	3.2	415.1	14.7	8.3	200.4	107.5	120.3	19.6	71.1	45.6	23.8
Male	2018	1375.7	2.8	402.9	14.5	8.1	197.4	102.3	112.5	19.7	72.7	45.3	23
Male	2019	1352.8	2.4	397.8	13.8	7.9	191.5	98.2	109.7	19.6	76.6	41.9	22.7
Male	2020	1328.7	2.2	394.7	13.9	8.2	190.1	93.8	90.1	20.2	82.7	40.8	22.6
Female	1950	3283.37	129.726	199.983	6.11711	82.6017	215.325	474.36	94.8248	24.6913	938.166	29.6983	33.0666
Female	1951	3163.25	103.476	203.327	6.42137	70.1998	220.166	540.504	86.1191	25.1786	959.773	28.7046	29.8909
Female	1952	3012.77	81.9847	208.068	6.48648	66.617	216.93	544.709	88.1912	27.7734	923.772	26.701	29.4763
Female	1953	3181.78	72.032	206.588	6.45222	67.1475	236.568	549.48	118.584	30.8264	1000.74	31.9305	29.4214
Female	1954	2824.91	66.9564	210.488	6.54314	60.5575	210.63	530.749	85.6175	33.6774	876.162	30.219	29.9194
Female	1955	2731.47	59.7302	217.424	6.95692	55.885	222.752	536.383	81.5867	33.3138	818.663	30.1526	31.9186
Female	1956	2952.32	56.8916	222.879	8.06535	62.542	246.98	583.427	86.6423	35.3558	924.079	32.2192	32.1975
Female	1957	3085.2	55.5184	218.677	8.25495	62.1821	273.989	578.788	122.707	34.8856	964.744	33.7948	31.2898
Female	1958	2652.14	47.5572	230.254	8.6335	67.981	256.027	572.137	96.4033	35.2185	659.02	37.4807	31.6942
Female	1959	2658.32	43.3818	236.362	8.62754	70.7824	269.696	591.285	92.3573	34.8248	662.248	43.87	30.2762
Female	1960	2784.46	42.76	238.757	9.4939	77.2219	299.826	616.785	112.576	37.0871	674.414	40.3711	28.1977
Female	1961	2734.61	37.5298	239.746	10.8336	82.7625	304.067	626.157	100.438	36.4191	668.894	42.2462	27.0822
Female	1962	2789.26	37.3842	238.409	11.822	88.7703	318.823	638.129	118.467	34.4436	654.21	38.9292	25.048
Female	1963	2510.52	32.3137	239.06	12.0095	86.6782	298.583	635.239	81.365	34.4612	558.088	40.0168	22.9673
Female	1964	2489.66	31.3647	237.554	13.787	91.2085	293.148	642.138	86.5237	32.7782	537.416	41.3454	23.6264
Female	1965	2607.99	30.2724	240.799	14.5988	91.9244	325.535	656.506	109.36	31.0662	554.613	43.2555	23.4295
Female	1966	2411.18	27.9319	240.784	16.5414	88.9112	300.01	647.732	82.2418	30.3394	491.242	44.6095	23.3455
Female	1967	2376.44	24.9791	243.821	17.1871	88.0289	312.563	639.523	87.3974	28.3712	462.715	45.4858	22.2712
Female	1968	2366.99	23.7383	242.416	17.2843	86.6948	334.628	633.785	97.0204	29.4999	420.493	41.6934	23.2503
Female	1969	2298.38	22.8376	244.031	18.9215	81.9552	338.664	627.388	90.7571	30.3474	390.308	44.7339	22.9492
Female	1970	2369.76	21.0283	240.031	19.6467	86.3814	362.985	639.787	98.2928	30.6885	412.501	44.7878	23.4326
Female	1971	2171.8	17.6338	240.595	19.6165	82.9955	331.546	605.6	82.5122	28.5922	354.888	43.336	23.3056
Female	1972	2105.93	16.4944	240.892	19.7959	82.0865	333.843	594.956	80.1812	26.6802	317.625	43.1587	24.8424
Female	1973	2196.24	15.3135	242.814	20.3106	89.7415	362.476	613.087	96.3765	27.3518	319.864	41.9386	25.5555
Female	1974	2175.9	14.7749	241.257	21.3854	96.4049	377.46	595.681	98.6749	26.9295	306.117	37.9648	26.0937
Female	1975	2061.01	13.0829	236.293	21.2367	90.5406	364.253	566.151	102.632	26.6194	268.996	36.8733	24.4421
Female	1976	2021.25	11.3067	237.28	21.8687	88.5102	373.272	552.135	101.974	24.1919	254.804	33.7344	23.5372
Female	1977	1890.96	10.0227	238.52	22.0402	84.8295	353.6	525.494	87.1085	23.7882	229.641	30.5363	22.5894
Female	1978	1840.13	9.57739	240.12	21.8905	78.9578	350.066	498.029	88.2314	23.8714	216.102	31.1048	21.7943
Female	1979	1741.54	6.96672	241.421	17.3483	66.8789	331.387	457.032	81.4587	22.223	216.355	30.6127	21.9243
Female	1980	1793.58	6.36962	241.635	18.4167	64.9176	357.158	455.031	94.3635	22.2678	224.703	30.8625	21.0262
Female	1981	1719.29	5.23506	242.528	18.2667	60.9327	355.867	430.228	94.662	22.2008	195.514	29.9777	19.4635
Female	1982	1599.21	5.23088	239.852	17.652	52.6425	334.785	385.346	91.7588	21.0382	169.226	28.7023	19.1428
Female	1983	1610.9	5.07085	239.853	17.6534	50.3386	341.214	371.091	101.64	20.5802	172.163	29.1701	20.4692
Female	1984	1538.2	4.39475	241.615	18.3838	47.1425	337.319	345.372	91.9788	20.1045	156.834	27.523	20.0373
Female	1985	1502.03	4.11978	241.441	17.4802	43.9093	333.932	322.203	103.446	20.3605	144.004	26.685	19.2601
Female	1986	1434.89	3.4827	237.637	16.9035	38.701	325.692	297.594	104.613	19.7961	131.238	25.8721	21.3014
Female	1987	1362.49	3.46122	237.954	16.561	34.2176	313.952	273.143	102.046	19.2243	115.408	24.8157	19.6316
Female	1988	1399.62	2.80728	240.308	16.8647	31.1922	333.737	276.288	112.949	19.098	114	26.5152	19.4725
Female	1989	1324.4	2.54321	239.609	15.3696	27.0549	317.412	248.787	111.362	18.8052	97.956	25.9639	18.281
Female	1990	1335.83	2.80629	237.566	15.4991	26.0333	325.453	241.215	124.092	17.9744	93.3719	27.421	16.9976
Female	1991	1281.22	2.56788	235.522	14.753	24.2132	314.858	224.419	120.04	18.1482	83.6717	27.6675	15.8184
Female	1992	1255.47	2.34615	236.017	14.5014	21.8515	311.99	211.817	119.108	17.5916	78.8895	29.0935	15.2819
Female	1993	1235.7	2.21816	232.253	14.7366	19.6591	306.147	205.058	124.78	16.9038	73.0363	29.2881	14.0281
Female	1994	1177.68	2.17103	234.813	15.2395	18.3543	254.224	200.834	123.845	15.7601	70.0596	30.3593	13.4264
Female	1995	1184.68	2.33087	244.428	18.4992	17.5185	206.739	230.375	121.832	13.1225	60.7867	40.5971	13.7137
Female	1996	1092.64	1.99199	243.58	16.2554	14.8647	196.297	209.59	100.345	12.1992	55.3036	32.5776	13.5704
Female	1997	1063	1.9088	240.011	14.6867	13.0318	189.92	196.611	106.344	11.6683	52.563	31.4115	13.7935
Female	1998	1033.83	1.899	240.003	14.2547	12.296	184.742	184.787	102.385	10.7501	48.4676	31.0739	16.669
Female	1999	1049.9	1.8739	240.41	14.1422	11.384	189.12	177.38	114.667	10.7556	48.6624	31.4001	15.6282
Female	2000	976.305	1.75419	236.124	12.609	9.84145	174.701	161.338	99.1178	10.2046	42.4554	29.9466	14.6745
Female	2001	945.242	1.63948	234.601	12.0506	8.84956	167.913	152.085	92.053	9.71109	41.5911	29.2011	13.8699
Female	2002	913.014	1.48411	230.036	12.0369	7.79098	163.506	142.888	88.4122	9.40575	39.0808	27.889	13.6363
Female	2003	907.046	1.40923	227.379	11.9391	7.46926	164.049	137.797	91.776	9.30329	37.5502	27.7446	14.116
Female	2004	884.719	1.45916	229.046	11.0877	7.14611	157.627	129.162	86.6511	9.28698	36.2418	26.412	13.2517
Female	2005	891.5	1.3	225	11.6	6.8	161.8	125.3	91.8	9.4	36.6	26.7	13.1
Female	2006	862.7	1.3	222.3	11	6.5	156.1	115.8	88.2	9.1	36.2	25.3	13.3
Female	2007	848.1	1.2	220	10.9	6.3	152.7	109.1	85.1	9	37.4	25.1	13.8
Female	2008	845.5	1.2	219	10.9	6.1	151.5	104.6	84.9	9.1	41.2	24.4	13.5
Female	2009	814.4	1.2	215.5	10.2	5.9	144.6	96.2	78.3	8.6	41.9	23.3	13.2
Female	2010	833.7	1.2	216.2	10.2	6.1	147.4	93.3	80.2	8.5	48.1	25	13.1
Female	2011	852.4	1.2	214.5	10	6.1	145.8	91.1	80.7	8.6	52.3	39.2	13.8
Female	2012	828.1	1.1	211.9	9.6	5.9	143.2	86	76.5	8	57.7	24.4	12.2
Female	2013	813.6	1.1	210.3	8.8	5.7	137.3	81.2	72.5	7.9	63.6	22.6	12.1
Female	2014	793.2	1.1	208.8	8.4	5.2	131.8	75.6	67.8	7.9	65.7	21.9	11.5
Female	2015	787.2	1	206.6	7.9	4.8	127.4	72.6	66.4	7.8	71.5	21.1	10.6
Female	2016	771.9	0.9	205.6	7.7	4.6	123.1	68	61.8	7.7	73.7	20.5	9.8
Female	2017	764.4	1	200.7	7.5	6.2	122.6	65.7	47.8	8	76.2	21	9.4
Female	2018	756.6	1	199.6	7.4	5.9	120.1	62.8	44.7	7.9	78.2	20.9	9.5
Female	2019	745.9	1	197.6	7.1	5.7	115.6	59.9	43.3	7.8	82.8	19.4	8.9
Female	2020	722.1	0.8	196.4	6.9	5.7	109.2	56.4	33.4	7.7	85.8	18.2	10.3
BOLD: Data from the official mortality statistics by Ministry of Health, Labour and Welfare.
*死因簡単分類コード

## Sheet: eTable 2_1985JSP
eTable 2. Trends in all-cause and cause-specific age-standardized mortality rate calculated using the 1985 Japanese Standard population, 1950–2020 (per 100,000 persons)
Simple cause of death classification*		-	01200	02100	04100	09100	09200	09300	10200	11300	18100	20100	20200
性	年	全死因	結核	悪性新生物	糖尿病	高血圧性疾患	心疾患（高血圧性を除く）	脳血管疾患	肺炎	肝疾患	老衰	不慮の事故	自殺
Sex	Year	All-cause	Tuberculosis	Malignant neoplasms	Diabetes	Hypertension	Heart diseases	Cerebrovascular diseases	Pneumonia & Bronchitis	Liver disease	Senility	Accidents	Suicide
Both	1950	1636.26	166.672	133.065	4.03239	29.0247	114.507	218.259	64.3688	17.3264	226.37	40.3818	27.5237
Both	1951	1514.3	129.358	134.808	4.07954	24.513	113.371	253.805	57.979	17.6577	222.157	38.7124	24.8922
Both	1952	1412.35	99.1043	138.296	3.89177	23.8382	110.123	256.841	52.9174	19.3077	212.892	37.2979	24.4619
Both	1953	1449.77	83.0662	139.383	4.05166	23.9643	117.773	262.8	64.6688	21.0718	229.469	42.1072	25.9916
Both	1954	1320	79.1074	143.023	3.82655	22.0966	107.625	255.458	48.6795	22.1329	198.563	42.684	28.526
Both	1955	1270.93	67.9099	144.78	4.02838	21.3334	109.168	258.958	46.5713	22.0756	185.697	40.4077	30.1867
Both	1956	1329.62	64.3245	149.471	4.61501	23.5563	118.252	279.088	47.7441	23.2804	204.07	41.2002	29.4868
Both	1957	1379.9	62.8676	148.714	4.80415	24.6249	131.11	281.346	65.3864	23.0959	211.084	42.6926	28.7924
Both	1958	1216.54	53.1708	154.267	4.69273	26.5779	115.963	272.468	50.9446	22.3261	141.416	44.3068	29.853
Both	1959	1207.59	48.3676	156.765	4.80577	27.8206	120.199	277.952	48.9639	22.4493	140.016	50.7223	26.7843
Both	1960	1236.48	47.0982	157.781	5.36968	30.4477	129.525	286.663	56.8698	23.0772	140.996	47.7834	25.1738
Both	1961	1201.39	40.9178	158.903	5.71787	31.8565	127.275	291.871	47.4516	22.9797	138.328	50.6737	23.0919
Both	1962	1217.36	40.6565	157.97	6.25128	34.138	133.891	295.945	54.4045	22.3445	134.948	46.5551	20.9099
Both	1963	1115.28	33.6502	159.183	6.3548	33.0931	121.707	294.269	38.7141	22.3238	115.138	47.4475	19.2444
Both	1964	1094.52	32.8118	159.843	7.22783	33.5433	119.499	291.272	38.4059	21.7343	107.421	47.7215	18.2887
Both	1965	1128.33	31.7675	159.973	7.83567	34.3824	130.523	296.012	46.7932	20.8279	110.237	47.2913	17.9223
Both	1966	1051.37	27.9627	160.768	8.66679	32.5886	119.555	287.515	35.0171	20.5364	96.5197	49.2783	18.1489
Both	1967	1029.28	24.5532	160.592	9.00626	31.3365	123.022	280.206	35.4472	20.5391	90.732	47.7357	16.7335
Both	1968	1021.85	23.1497	160.707	9.15505	30.3637	128.777	276.727	37.8465	21.3804	81.3833	45.4702	16.9126
Both	1969	1000.64	21.8946	161.21	9.86499	28.2174	128.891	273.208	36.6714	21.9914	74.3202	47.2337	16.8341
Both	1970	1005.21	20.7668	158.616	10.3588	28.9349	134.763	270.994	39.8197	22.4836	75.4428	47.4494	17.4282
Both	1971	927.884	17.374	157.083	10.0455	26.6239	123.873	254.55	32.0665	21.3449	65.3676	44.7185	17.4235
Both	1972	895.908	15.6189	158.055	10.0563	25.7539	120.317	244.997	31.2438	20.8179	57.0272	43.8977	19.0019
Both	1973	906.064	14.5461	158.41	10.3482	27.1042	128.196	243.526	35.6138	21.0183	55.9997	41.1215	19.5233
Both	1974	884.022	13.5444	157.691	10.8707	27.9899	129.709	233.411	36.7789	21.0477	52.0467	36.5115	19.4167
Both	1975	838.61	12.1071	154.533	10.5158	26.2965	125.118	218.248	37.8473	20.3169	45.2671	33.3383	19.6931
Both	1976	816.288	10.6762	155.288	10.3818	25.332	126.443	210.063	36.5179	19.9357	42.9546	30.7357	19.1953
Both	1977	771.298	9.4876	155.802	10.4318	23.6714	121.026	197.243	31.0324	19.2219	38.8323	29.0598	19.3079
Both	1978	750.764	8.67342	155.878	10.2619	21.8836	119.772	186.528	31.8664	19.2633	36.0766	28.359	18.9236
Both	1979	717.389	6.81438	157.632	8.21202	18.0293	119.545	169.84	29.6779	18.6185	35.6481	27.319	19.2029
Both	1980	728.178	6.31607	157.863	8.43143	17.0334	127.123	166.928	34.5192	18.3424	36.936	26.9106	18.6488
Both	1981	700.305	5.42535	157.601	8.07735	15.6316	124.731	155.64	33.7374	17.8976	32.2843	26.4024	17.9479
Both	1982	664.386	4.91649	155.957	8.03993	13.3374	119.023	139.42	33.7601	17.2009	27.7584	25.9486	18.1119
Both	1983	664.913	4.74564	156.517	7.95446	12.3949	119.768	132.064	36.7226	16.9904	27.7271	25.8663	21.532
Both	1984	641.651	4.2708	157.028	8.19226	11.4642	118.507	121.775	33.9662	16.6265	25.6534	25.0883	20.6251
Both	1985	624.184	3.89199	155.928	7.66582	10.4878	116.855	111.674	37.272	16.4067	22.9846	24.7411	19.4456
Both	1986	600.048	3.34024	154.228	7.31753	9.17827	113.252	102.567	37.3212	15.723	20.7731	23.3972	20.9803
Both	1987	575.498	3.09497	155.049	7.03013	7.94421	108.87	93.3972	36.6594	15.0109	18.144	22.5766	19.0864
Both	1988	584.192	2.87735	154.554	7.15384	7.19164	114.323	93.0521	40.645	14.9424	17.7166	23.5783	17.9252
Both	1989	560.477	2.53994	155.012	6.60805	6.18674	108.996	83.6205	40.1121	14.49	15.0281	23.7666	16.3185
Both	1990	561.007	2.54268	153.191	6.5197	5.8833	110.167	81.036	44.3015	14.0765	14.4984	24.0415	15.2711
Both	1991	548.084	2.22794	152.724	6.4199	5.51396	108.117	75.7025	43.5584	13.7769	13.2199	24.2113	14.8794
Both	1992	544.601	2.16888	153.149	6.29575	5.00084	107.51	72.28	44.0122	13.6115	12.4314	24.6176	15.3444
Both	1993	538.686	2.0348	150.929	6.3374	4.58536	106.144	69.9037	45.999	13.1168	11.5594	23.9694	14.8765
Both	1994	518.295	1.86515	151.202	6.47838	4.1167	90.4147	67.7242	44.8602	12.4275	10.9676	24.3343	14.9952
Both	1995	525.481	1.84722	157.593	8.18568	4.10379	76.066	78.4842	40.4442	10.6867	9.40975	29.6247	15.1446
Both	1996	493.01	1.60475	157.403	7.13029	3.42034	72.4853	72.14	34.3337	10.1635	8.52796	24.853	15.4899
Both	1997	483.218	1.47098	154.631	6.64118	3.0785	70.3832	68.1933	36.2017	9.96399	8.1758	24.0192	16.2279
Both	1998	479.396	1.44634	154.294	6.49352	2.85609	69.0671	65.1415	34.8957	9.45796	7.65621	23.3358	21.7708
Both	1999	484.442	1.46307	153.015	6.44141	2.70619	70.2283	63.3659	39.3473	9.54287	7.71507	23.3317	21.4337
Both	2000	457.218	1.25533	150.34	5.98003	2.32287	65.1608	57.7787	34.4078	9.03555	6.72661	22.3799	20.4911
Both	2001	444.121	1.11838	147.913	5.68325	2.15774	63.3363	54.9772	31.9233	8.76311	6.59391	21.7991	19.8126
Both	2002	433.375	0.989712	144.531	5.69454	1.98354	62.6022	52.2056	31.1633	8.41007	6.38367	20.7027	20.1863
Both	2003	431.977	0.973477	142.203	5.59945	1.89428	62.8886	50.9779	32.2936	8.3349	6.31327	19.9968	21.899
Both	2004	423.372	0.912289	143.046	5.32405	1.8683	60.6725	47.9995	31.0564	8.19074	6.19962	19.2837	20.5893
Both	2005	426.48	0.850723	140.168	5.51471	1.79907	62.6889	47.2631	32.9821	8.23045	6.32754	19.4282	20.9708
Both	2006	412.644	0.823945	137.771	5.37735	1.72435	60.0434	44.0779	31.4159	8.02264	6.32273	18.0246	20.4912
Both	2007	406.138	0.741847	136.265	5.29144	1.74395	58.2223	42.1033	30.8658	7.79933	6.61065	17.1545	20.9125
Both	2008	403.434	0.713876	135.018	5.21789	1.71012	57.977	40.5888	30.9696	7.69668	7.34365	16.6465	20.7757
Both	2009	390.994	0.665699	131.516	4.91779	1.6392	55.5767	38.0116	28.7358	7.42805	7.45339	15.9947	21.1883
Both	2010	393.127	0.611749	130.868	4.87577	1.70156	55.5952	36.8406	29.2987	7.38249	8.38247	16.524	20.2597
Both	2011	401.452	0.589029	129.542	4.81603	1.70139	55.3587	35.6136	29.6693	7.24483	9.15524	25.5928	20.0119
Both	2012	382.771	0.536288	127.205	4.60003	1.69613	54.3058	33.6513	28.1555	6.96407	10.1077	15.3574	18.2696
Both	2013	374.271	0.508002	125.552	4.26275	1.62158	51.9622	31.7306	27.0081	6.86769	11.0899	14.5114	17.9417
Both	2014	365.299	0.491169	123.794	4.09794	1.50255	50.5146	29.9937	25.4937	6.59131	11.4557	13.974	16.9364
Both	2015	358.145	0.43183	121.323	3.88057	1.42043	48.7297	28.6824	24.7948	6.53179	12.5144	13.2544	15.9125
Both	2016	352.517	0.397875	119.658	3.81933	1.41651	47.8086	27.4126	23.7911	6.48847	13.0334	12.8085	14.6527
Both	2017	347.958	0.464128	116.549	3.94521	2.02434	47.1625	26.7665	17.9311	6.81494	13.6063	12.6656	14.387
Both	2018	344.244	0.412789	113.957	3.89202	1.9735	46.6143	25.8677	17.1151	6.88548	14.198	12.758	14.1699
Both	2019	340.202	0.379962	112.353	3.69944	1.9609	45.6675	25.0446	16.9134	6.89199	15.282	11.7499	13.8984
Both	2020	334.448	0.345214	110.87	3.7022	2.04278	44.6224	24.0626	13.8639	7.18746	16.1942	11.0977	14.777
Male	1950	1865.14	193.967	148.677	4.3659	32.5533	126.606	242.382	75.201	21.634	244.142	62.5306	35.2624
Male	1951	1714.27	152.073	150.715	4.35324	26.8606	123.638	286.813	68.1942	22.1365	232.306	59.8384	31.037
Male	1952	1615	118.094	156.656	3.99757	26.9548	122.576	292.899	63.1574	24.2419	224.941	58.2414	30.0639
Male	1953	1676.01	100.744	160.622	4.2942	27.3798	135.058	301.283	77.5577	26.6234	245.928	64.7896	32.1747
Male	1954	1543.09	98.5028	165.916	3.93269	25.2374	124.265	296.366	57.6026	27.98	215.06	67.5721	36.5254
Male	1955	1487.22	84.8616	168.515	4.18038	24.3752	125.787	302.9	55.6097	28.0305	198.852	63.4925	38.6783
Male	1956	1561.56	82.2893	175.343	4.7128	26.4696	136.701	327.454	57.2974	30.1409	220.687	64.8331	36.999
Male	1957	1635.41	81.9225	176.374	5.02119	28.0841	155.975	335.102	80.1907	30.3298	224.392	66.8359	36.0866
Male	1958	1443.72	70.3332	183.387	4.83166	30.1464	137.081	322.54	61.6164	29.2945	149.612	68.5575	36.8938
Male	1959	1440.21	65.385	186.738	4.99731	32.1334	142.975	331.104	60.1325	29.5477	148.48	76.2285	32.611
Male	1960	1481.17	64.8708	188.991	5.5939	34.6371	153.785	342.113	70.4698	30.8597	149.048	75.3089	30.1587
Male	1961	1439.97	57.2934	190.922	5.74468	36.0093	150.436	352.18	57.202	30.4444	143.17	80.227	27.3596
Male	1962	1475.92	57.9057	190.721	6.46148	39.0744	162.044	358.927	67.7507	30.3468	141.243	73.6874	25.2884
Male	1963	1350.44	48.3153	193.498	6.51546	37.7112	145.583	357.483	48.0948	30.3275	118.276	75.357	23.5146
Male	1964	1329.46	47.7397	196.676	7.4853	37.7585	143.352	354.803	47.3843	29.7793	108.305	75.5904	21.8981
Male	1965	1375.15	47.1002	196.406	8.40549	39.0851	156.525	362.234	59.4577	28.9383	111.181	74.1141	21.8725
Male	1966	1279.21	41.3288	198.092	9.30965	36.7678	142.973	350.487	44.6635	28.5102	95.5079	77.13	21.6212
Male	1967	1256.7	36.9561	197.868	9.8458	35.3459	148.047	342.163	44.6402	29.331	91.3316	74.3788	19.8938
Male	1968	1253.81	35.3836	199.903	10.1186	34.4357	155.459	340.37	47.5979	29.9477	81.2909	71.1509	19.8598
Male	1969	1236.52	33.5096	202.051	10.8433	31.4398	156.336	338.554	46.4096	30.9	74.6175	73.4414	19.7138
Male	1970	1234.65	32.3072	199.199	11.5254	31.744	161.734	333.812	50.5423	32.0008	72.8284	74.0715	20.5877
Male	1971	1146.97	27.6183	197.475	11.0818	28.9766	150.325	315.07	41.2628	31.1627	63.8686	69.2049	20.6581
Male	1972	1111.31	24.8143	200.736	11.1933	28.096	145.259	302.149	40.2653	31.1385	55.7506	67.9442	22.6709
Male	1973	1118.44	23.5662	201.915	11.5497	28.9896	154.62	297.671	45.3092	31.3218	54.7567	63.6527	23.2935
Male	1974	1088.24	21.8052	202.836	12.3275	29.5464	154.61	284.056	47.9181	31.8344	49.0802	56.6258	22.7971
Male	1975	1035.89	19.5892	198.765	11.7249	28.1501	149.945	264.896	49.2786	30.6475	43.1656	51.1751	24.1238
Male	1976	1013.46	17.595	201.633	11.3303	26.9686	152.318	254.657	48.5481	30.9805	41.1427	47.3952	23.6042
Male	1977	960.05	15.7269	203.366	11.5319	24.9238	147.108	237.894	41.1964	29.608	37.2076	45.0364	24.375
Male	1978	939.77	14.492	203.812	11.3516	23.1845	146.025	226.062	43.2601	29.7094	35.2827	43.6794	24.209
Male	1979	902.074	11.4559	208.595	9.0134	19.0841	147.096	204.215	40.7987	29.0074	34.2769	42.1833	24.6914
Male	1980	922.67	10.763	210.686	9.35078	17.9746	157.861	201.801	48.485	28.4673	35.8151	41.3632	24.2402
Male	1981	889.166	9.46515	211.559	8.62668	16.3044	153.138	187.743	47.4916	27.4665	31.7163	40.7157	23.746
Male	1982	849.459	8.44541	210.721	8.90792	13.7057	147.508	168.07	48.0534	26.4046	27.0121	39.851	24.1787
Male	1983	855.434	8.08565	213.275	8.76817	12.7609	148.585	158.647	52.8168	26.0112	27.0455	39.6486	30.4194
Male	1984	831.152	7.4999	215.013	9.02093	11.7795	148.268	146.082	49.6886	25.5485	25.573	38.9127	28.9115
Male	1985	812.567	6.78493	214.72	8.49984	10.8081	146.876	133.908	54.3606	25.0004	22.7757	38.3513	26.8759
Male	1986	784.777	5.93449	213.791	8.23918	9.46246	142.328	122.315	54.9514	23.8089	20.3833	36.2978	28.3954
Male	1987	758.369	5.43745	216.939	7.82977	8.08258	137.384	111.606	54.8095	22.6507	18.0804	34.8889	25.8537
Male	1988	770.974	5.27561	215.496	8.12276	7.35232	143.812	111.455	61.2308	22.4471	17.5758	36.2934	23.8479
Male	1989	744.643	4.63818	217.82	7.57184	6.31153	137.601	100.538	60.7246	21.5715	14.787	36.4962	21.3144
Male	1990	747.634	4.58857	215.529	7.46866	5.9005	139.048	97.8978	67.1049	21.1745	14.4176	36.4594	20.028
Male	1991	735.536	3.96234	215.617	7.46968	5.69144	137.588	91.542	66.8463	20.4054	13.2042	36.924	19.9093
Male	1992	735.07	3.94936	216.822	7.42585	5.07623	137.06	87.7302	68.1406	20.2848	12.3763	37.386	21.1106
Male	1993	728.935	3.6875	214.097	7.52319	4.79568	135.423	84.568	70.9628	19.5911	11.3215	36.3205	20.8
Male	1994	705.818	3.37244	214.722	7.72819	4.15312	116.695	82.0069	69.8875	18.685	10.7267	36.839	21.3289
Male	1995	718.597	3.22933	225.823	10.0582	4.28349	99.5383	99.1293	60.4996	16.3368	9.27712	42.2128	21.2915
Male	1996	677.392	2.84493	225.742	8.77787	3.55115	95.0583	91.2941	52.5789	15.4834	8.37634	37.3423	21.9744
Male	1997	667.148	2.60225	221.29	8.37677	3.31067	92.8042	87.1075	55.4402	15.3811	7.95163	36.0397	23.1895
Male	1998	664.79	2.53464	221.039	8.28272	2.9611	91.4187	83.6964	53.568	14.7637	7.44029	35.0554	32.1461
Male	1999	673.688	2.63973	218.977	8.15753	2.86498	92.2024	82.2156	60.3878	14.8978	7.44568	35.0237	32.0419
Male	2000	634.144	2.23953	214.006	7.82421	2.45768	85.8013	74.1891	53.1308	14.0186	6.33872	33.634	30.6635
Male	2001	615.927	1.95513	209.427	7.43692	2.29897	83.5512	71.386	49.5595	13.6448	6.0809	32.6228	29.7015
Male	2002	602.598	1.73678	205.128	7.48985	2.22107	83.173	67.754	48.6984	12.9421	5.90826	30.9586	30.5139
Male	2003	601.661	1.72245	201.699	7.3507	2.05442	83.6769	66.542	50.2368	12.8931	5.75339	29.6757	33.1856
Male	2004	588.256	1.57966	202.018	7.1227	2.04324	80.5595	62.4522	48.8027	12.596	5.42178	28.6993	31.0681
Male	2005	593.165	1.52408	197.744	7.31404	2.01854	83.6615	61.9457	51.8045	12.6189	5.56208	28.9103	31.5524
Male	2006	571.379	1.43264	193.576	7.24513	1.91471	79.7279	57.768	48.7745	12.4158	5.45554	26.6302	30.3165
Male	2007	562.023	1.29337	191.502	7.15378	2.02754	77.0481	55.4242	48.1731	11.905	5.6427	25.0378	30.886
Male	2008	557.343	1.25042	188.945	7.103	1.97425	77.0932	53.5988	48.1997	11.6329	6.25045	24.4587	30.5062
Male	2009	540.924	1.1107	183.3	6.72514	1.85858	74.221	50.4108	44.8155	11.3185	6.22589	23.4711	31.4874
Male	2010	544.251	1.03778	182.368	6.69965	1.98147	74.2027	49.4641	45.959	11.2154	6.93696	24.1696	29.7949
Male	2011	547.608	0.995011	179.426	6.66098	1.98418	73.8872	47.2536	46.0507	11.0116	7.53397	32.9567	28.3459
Male	2012	524.145	0.887314	175.679	6.36171	1.99785	72.4075	44.7909	43.6672	10.6639	8.29631	22.2743	26.4068
Male	2013	510.409	0.828526	172.461	5.89099	1.87657	69.1341	42.0102	41.8321	10.4407	8.96205	21.0878	25.8967
Male	2014	496.654	0.793801	168.882	5.71003	1.79098	67.6955	39.7981	39.3374	9.91006	9.23143	20.2877	24.2399
Male	2015	486.01	0.712428	165.259	5.47844	1.72949	65.4482	37.8438	38.2934	9.79387	10.1276	19.2624	23.0174
Male	2016	477.297	0.656877	161.745	5.39952	1.76739	64.5674	36.2384	36.9193	9.72825	10.5496	18.65	21.1435
Male	2017	471.414	0.791772	157.47	5.67201	2.53759	63.7168	35.5095	28.0081	10.3212	11.1743	18.4255	20.7587
Male	2018	464.117	0.67626	152.138	5.62469	2.51061	62.9788	34.1869	26.7427	10.4664	11.6912	18.5052	20.1051
Male	2019	457.938	0.596561	149.537	5.32957	2.50913	61.9509	33.2273	26.3598	10.4644	12.6514	17.0228	19.978
Male	2020	452.021	0.552864	147.587	5.40816	2.6569	61.8228	31.9597	22.1038	10.9955	13.8919	16.2475	20.1302
Female	1950	1461.74	142.252	121.657	3.79294	26.6595	105.612	201.641	56.9599	13.9342	216.571	20.1807	20.797
Female	1951	1356.98	108.978	122.578	3.86232	22.8826	105.496	229.826	50.5888	14.0625	216.167	19.3289	19.5369
Female	1952	1255.94	82.2965	124.024	3.80061	21.7713	100.74	230.692	45.7446	15.3715	206.045	18.157	19.5945
Female	1953	1278.65	67.5834	122.975	3.90904	21.7501	105.059	234.565	55.994	16.7086	220.485	21.5548	20.5745
Female	1954	1147.14	62.1064	125.021	3.7672	19.9148	95.4046	224.064	42.5263	17.4702	189.776	20.0192	21.4389
Female	1955	1102.25	53.1337	125.724	3.96513	19.1633	97.0318	225.174	40.5106	17.3717	178.436	19.3337	22.5111
Female	1956	1149.43	48.7309	128.829	4.60764	21.4727	104.549	241.591	41.0603	17.8172	194.91	19.7033	22.8604
Female	1957	1182.77	46.5567	126.347	4.64001	22.1756	113.378	239.489	55.191	17.3983	203.686	20.7543	22.2517
Female	1958	1038.67	38.481	131.08	4.65031	23.8253	100.66	232.946	43.6347	16.7698	137.007	22.2317	23.6399
Female	1959	1025.97	34.054	132.666	4.72333	24.542	103.815	236.113	41.4071	16.8749	135.576	27.5562	21.6685
Female	1960	1044.83	32.2826	132.34	5.25417	27.2971	112.088	243.174	47.4524	16.9295	136.584	22.7902	20.6952
Female	1961	1013.96	27.3385	133.309	5.76363	28.6895	110.607	244.81	40.7355	17.1132	135.698	23.6825	19.3598
Female	1962	1017.94	26.5352	131.616	6.15916	30.3977	113.927	246.991	45.3697	16.0471	131.476	21.9454	17.101
Female	1963	930.139	21.643	131.599	6.29941	29.5303	104.222	244.973	32.2518	16.0098	113.525	22.0451	15.534
Female	1964	909.122	20.7489	130.365	7.08021	30.3205	102.146	241.841	32.1733	15.321	106.864	22.2363	15.1113
Female	1965	934.131	19.3674	130.742	7.4288	30.8002	111.413	244.411	38.2462	14.2724	109.557	22.8593	14.4385
Female	1966	869.74	17.1678	130.888	8.27065	29.4007	102.063	238.255	28.4897	14.0636	96.7963	23.8061	15.1203
Female	1967	849.224	14.7514	130.813	8.42574	28.2712	104.54	232.038	29.0862	13.4318	90.2578	23.3972	13.9219
Female	1968	839.803	13.5725	129.722	8.53324	27.365	109.046	227.571	31.257	14.4078	81.2047	22.2109	14.2649
Female	1969	815.029	12.7309	129.044	9.19652	25.7651	108.349	223.227	29.8371	14.6885	73.9776	23.2276	14.3132
Female	1970	823.313	11.6965	126.851	9.51297	26.7871	114.483	222.606	32.2286	14.6962	76.4549	23.3086	14.6885
Female	1971	756.208	9.455	125.778	9.31349	24.8031	104.102	208.549	25.7456	13.3346	65.8431	22.4795	14.5126
Female	1972	727.453	8.56356	125.3	9.26446	23.926	101.606	201.668	25.0641	12.3859	57.4023	22.0491	15.7026
Female	1973	739.891	7.6386	125.21	9.47883	25.5302	108.418	202.309	28.9488	12.5278	56.2752	20.6101	16.1169
Female	1974	724.518	7.25425	123.43	9.81419	26.667	110.906	194.99	29.1127	12.1302	53.3975	18.2679	16.3081
Female	1975	684.865	6.46314	121.053	9.63498	24.8007	106.277	182.992	29.974	11.6876	46.1621	16.9973	15.61
Female	1976	663.466	5.45572	120.383	9.69085	23.9578	106.92	176.436	28.3868	10.7606	43.6375	15.5334	15.0313
Female	1977	624.455	4.78855	120.051	9.60619	22.5902	101.295	166.232	24.1254	10.5832	39.5499	14.548	14.5826
Female	1978	604.655	4.31475	120.023	9.43108	20.7691	99.9721	156.811	24.0605	10.5103	36.3231	14.3485	13.9837
Female	1979	574.402	3.31834	119.604	7.57087	17.1308	98.5132	143.906	22.1343	9.8427	36.1897	13.8903	14.0487
Female	1980	579.556	3.00423	118.729	7.70949	16.2582	103.888	140.856	25.2093	9.83276	37.3513	13.89	13.4295
Female	1981	556.25	2.45063	117.801	7.59354	15.0299	103.263	131.741	24.6206	9.78422	32.4224	13.3952	12.5081
Female	1982	523.415	2.29421	115.658	7.34787	12.9313	97.4934	118.187	24.3015	9.37103	28.0408	13.3697	12.3839
Female	1983	520.073	2.29449	114.847	7.26943	12.0138	98.0902	112.435	26.1883	9.28499	27.9329	13.4066	13.1967
Female	1984	498.334	1.91369	114.621	7.48564	11.1412	96.2311	103.907	23.6668	9.0331	25.5756	12.6199	12.8743
Female	1985	482.813	1.813	113.109	6.98017	10.1698	94.6285	95.2736	26.243	9.0524	22.972	12.464	12.4788
Female	1986	461.632	1.47499	110.899	6.53589	8.88912	91.5831	87.9914	26.0537	8.81221	20.8864	11.8361	14.0005
Female	1987	439.144	1.41166	110.082	6.33649	7.7507	87.5979	80.0809	25.1375	8.44526	18.0899	11.4682	12.71
Female	1988	445.82	1.17736	110.474	6.3201	6.97927	92.3997	79.5118	27.6701	8.46737	17.7068	12.1023	12.3391
Female	1989	424.416	1.06498	109.445	5.76431	6.0174	87.7421	71.1745	27.3275	8.36117	15.0776	12.3354	11.6284
Female	1990	422.92	1.08699	107.69	5.68939	5.77147	88.5311	68.5554	30.1235	7.87286	14.4727	12.8838	10.8245
Female	1991	410.021	0.98942	107.124	5.52272	5.27224	86.0279	63.982	29.2499	7.9313	13.1747	12.904	10.1213
Female	1992	404.49	0.905533	106.962	5.35921	4.85187	85.4536	60.9232	29.2334	7.72934	12.3962	13.3863	9.90337
Female	1993	398.842	0.867753	105.034	5.33244	4.36514	84.1863	59.063	30.8084	7.3392	11.6222	13.1619	9.24522
Female	1994	380.301	0.800809	105.082	5.40671	3.98597	70.6625	57.1263	29.6868	6.87312	11.0241	13.4603	8.99459
Female	1995	384.479	0.873097	108.201	6.62355	3.86194	58.3459	63.9701	28.5056	5.612	9.42509	18.7926	9.2994
Female	1996	357.269	0.721494	107.759	5.71491	3.24362	55.1635	58.5409	23.5426	5.371	8.54789	14.0913	9.29855
Female	1997	348.383	0.676407	106.374	5.20286	2.84934	53.0856	54.8111	24.9412	5.06127	8.22991	13.7582	9.60514
Female	1998	342.204	0.674383	105.849	4.97344	2.6885	51.7159	51.8872	23.9418	4.65874	7.69805	13.3333	11.8198
Female	1999	344.723	0.636053	105.214	4.95346	2.51859	52.9956	49.8765	27.0017	4.6965	7.78942	13.3902	11.275
Female	2000	323.867	0.549154	103.477	4.37301	2.15126	48.5021	45.7339	23.2495	4.44839	6.84398	12.6486	10.6602
Female	2001	313.889	0.53448	102.488	4.15105	1.98652	46.8961	42.7946	21.449	4.23759	6.7652	12.4628	10.2896
Female	2002	304.921	0.473232	99.7294	4.13273	1.73832	45.8614	40.5935	20.7094	4.22807	6.53299	11.8658	10.1969
Female	2003	302.449	0.44884	98.0448	4.03614	1.70124	45.8206	39.2388	21.5909	4.12324	6.50511	11.6442	10.9317
Female	2004	297.06	0.447359	99.1958	3.7497	1.66042	44.1766	37.0133	20.4385	4.13237	6.48758	11.1465	10.4312
Female	2005	298.59	0.391055	97.2788	3.92512	1.56312	45.315	36.0745	21.6452	4.15642	6.5917	11.2557	10.6624
Female	2006	289.786	0.397083	95.8286	3.74425	1.50222	43.5616	33.4212	20.866	3.93185	6.61288	10.6248	10.9183
Female	2007	284.693	0.36191	94.5492	3.64312	1.45167	42.2897	31.6048	20.207	3.98259	6.92151	10.3507	11.2077
Female	2008	283.018	0.353367	94.211	3.55156	1.4367	41.744	30.2715	20.2606	4.01872	7.69267	9.88613	11.2646
Female	2009	272.542	0.359761	92.2272	3.3199	1.38164	39.5906	28.0901	18.5891	3.79337	7.85236	9.58735	11.0854
Female	2010	274.942	0.328388	92.2154	3.28652	1.40072	39.7497	26.8588	18.8861	3.8052	8.87316	9.99658	10.8695
Female	2011	286.399	0.315185	91.8063	3.19016	1.39679	39.465	26.2935	19.1876	3.73816	9.7009	19.35	11.8092
Female	2012	270.569	0.302205	90.2857	3.05316	1.38075	38.7174	24.6398	18.0869	3.50862	10.7598	9.42176	10.2419
Female	2013	265.398	0.289694	89.7422	2.83035	1.33983	36.965	23.3108	17.2746	3.53698	11.8683	8.86281	10.0844
Female	2014	259.771	0.288075	89.3875	2.69306	1.2032	35.5243	21.8748	16.3084	3.49001	12.3025	8.49657	9.70409
Female	2015	255.002	0.241646	87.7146	2.4747	1.10294	34.1575	21.0094	15.8249	3.46296	13.4358	8.03985	8.87448
Female	2016	251.387	0.221756	87.3203	2.441	1.06818	33.1313	20.0137	14.956	3.45213	14.022	7.73597	8.18727
Female	2017	247.361	0.237159	84.968	2.4386	1.51766	32.679	19.389	11.1803	3.53607	14.5721	7.71521	8.03605
Female	2018	246.105	0.234936	84.5261	2.37131	1.44249	32.2583	18.8073	10.5308	3.5306	15.2105	7.7963	8.25545
Female	2019	243.208	0.229922	83.6886	2.26557	1.41703	31.2924	18.0243	10.435	3.53432	16.3457	7.18481	7.82696
Female	2020	237.648	0.197125	82.5919	2.20606	1.43431	29.5545	17.3236	8.15568	3.58969	17.0623	6.67052	9.4459
*死因簡単分類コード

## Sheet: eTable 3_Correlation
eTable 3. Correlation of all-cause and cause-specific age-standardized mortality rates between the 1985 Japan Standard Population and the 2015 Japan Standard Population, 1950–2020; Pearson’s correlation coefficients
	Men	Women	Remarks
All cause	0.995	0.989	Figure 4
Tuberculosis	0.971	0.987
Malignant neoplasms	0.72	0.581	eFigure 2
Diabetes	0.963	0.909
Hypertension	0.988	0.984
Heart diseases	0.957	0.901
Cerebrovascular diseases	0.991	0.983
Pneumonia & Bronchitis	0.543	0.559	eFigure 3
Liver disease	0.993	0.99
Senility	0.997	0.997
Accidents	0.96	0.918
Suicide	0.902	0.964
